# Supplementary material for: Fusarium verticillioides and Aspergillus flavus Co-Occurrence Influences Plant and Fungal Transcriptional Profiles in Maize Kernels and In Vitro
Source: Toxins (Basel). 2021 Sep 24;13(10):680. doi: 10.3390/toxins13100680 (PMC8537323; doi:10.3390/toxins13100680)
Supplement: Supplementary file 1 [file toxins-13-00680-s001.zip]

Archive with 1 entries (1 files):
- Supplementary_materials.pdf
